# Supplementary material for: Elucidating tissue and subcellular specificity of the entire SUMO network reveals how stress responses are fine-tuned in a eukaryote
Source: Sci Adv. 2025 Aug 27;11(35):eadw9153. doi: 10.1126/sciadv.adw9153 (PMC12383270; doi:10.1126/sciadv.adw9153)
Supplement: Supplementary file 2 — Data S1 [file sciadv.adw9153_data_s1.zip]

Archive with 1 entries (1 files):
- adw9153_data_s1.xlsx
