# Supplementary material for: Elucidating tissue and subcellular specificity of the entire SUMO network reveals how stress responses are fine-tuned in a eukaryote
Source: Sci Adv. 2025 Aug 27;11(35):eadw9153. doi: 10.1126/sciadv.adw9153 (PMC12383270; doi:10.1126/sciadv.adw9153)
Supplement: Supplementary file 2 — Data S1 [file sciadv.adw9153_data_s1.zip › adw9153_data_s1.xlsx]

## Sheet: Salt_SCE1_Interactors
Salt_SCE1 interactors
Protein Name	Symbol	Ensembl Gene ID	Species	Description
FMOGS-OX5	FMO GS-OX5	AT1G12140	Arabidopsis thaliana	flavin-monooxygenase glucosinolate S-oxygenase 5 [Source:NCBI gene (formerly Entrezgene);Acc:837766]
HSP70-5	Hsp70b	AT1G16030	Arabidopsis thaliana	heat shock protein 70B [Source:NCBI gene (formerly Entrezgene);Acc:838174]
BTF3	BTF3	AT1G17880	Arabidopsis thaliana	basic transcription factor 3 [Source:NCBI gene (formerly Entrezgene);Acc:838367]
DHAR1	DHAR1	AT1G19570	Arabidopsis thaliana	dehydroascorbate reductase [Source:NCBI gene (formerly Entrezgene);Acc:838544]
RPN3A	EMB2719	AT1G20200	Arabidopsis thaliana	PAM domain (PCI/PINT associated module) protein [Source:NCBI gene (formerly Entrezgene);Acc:838609]
RPT4B	AT1G45000	AT1G45000	Arabidopsis thaliana	AAA-type ATPase family protein [Source:NCBI gene (formerly Entrezgene);Acc:841065]
GLL22	GLL22	AT1G54000	Arabidopsis thaliana	GDSL-like Lipase/Acylhydrolase superfamily protein [Source:NCBI gene (formerly Entrezgene);Acc:841838]
MVP1	MVP1	AT1G54030	Arabidopsis thaliana	GDSL-like Lipase/Acylhydrolase superfamily protein [Source:NCBI gene (formerly Entrezgene);Acc:841841]
NOP56	NOP56	AT1G56110	Arabidopsis thaliana	NOP56-like pre RNA processing ribonucleoprotein [Source:NCBI gene (formerly Entrezgene);Acc:842063]
ABCG36	PEN3	AT1G59870	Arabidopsis thaliana	ABC-2 and Plant PDR ABC-type transporter family protein [Source:NCBI gene (formerly Entrezgene);Acc:842281]
RPL34B	RPL34	AT1G69620	Arabidopsis thaliana	ribosomal protein L34 [Source:NCBI gene (formerly Entrezgene);Acc:843298]
P40	P40	AT1G72370	Arabidopsis thaliana	40s ribosomal protein SA [Source:NCBI gene (formerly Entrezgene);Acc:843569]
RHM1	RHM1	AT1G78570	Arabidopsis thaliana	rhamnose biosynthesis 1 [Source:NCBI gene (formerly Entrezgene);Acc:844193]
SKD1	SKD1	AT2G27600	Arabidopsis thaliana	AAA-type ATPase family protein [Source:NCBI gene (formerly Entrezgene);Acc:817306]
RPN2A	AT2G32730	AT2G32730	Arabidopsis thaliana	26S proteasome regulatory complex, non-ATPase subcomplex, Rpn2/Psmd1 subunit [Source:NCBI gene (formerly Entrezgene);Acc:817833]
RPL12A	AT2G37190	AT2G37190	Arabidopsis thaliana	Ribosomal protein L11 family protein [Source:NCBI gene (formerly Entrezgene);Acc:818295]
ANN4	ANNAT4	AT2G38750	Arabidopsis thaliana	annexin 4 [Source:NCBI gene (formerly Entrezgene);Acc:818457]
RPS2C	AT2G41840	AT2G41840	Arabidopsis thaliana	Ribosomal protein S5 family protein [Source:NCBI gene (formerly Entrezgene);Acc:818784]
RH37	AT2G42520	AT2G42520	Arabidopsis thaliana	P-loop containing nucleoside triphosphate hydrolases superfamily protein [Source:NCBI gene (formerly Entrezgene);Acc:818852]
CSY4	ATCS	AT2G44350	Arabidopsis thaliana	Citrate synthase family protein [Source:NCBI gene (formerly Entrezgene);Acc:819042]
CCT6A	AT3G02530	AT3G02530	Arabidopsis thaliana	TCP-1/cpn60 chaperonin family protein [Source:NCBI gene (formerly Entrezgene);Acc:821160]
RPT5A	RPT5A	AT3G05530	Arabidopsis thaliana	regulatory particle triple-A ATPase 5A [Source:NCBI gene (formerly Entrezgene);Acc:819718]
CDC48A	CDC48	AT3G09840	Arabidopsis thaliana	cell division cycle 48 [Source:NCBI gene (formerly Entrezgene);Acc:820142]
CPN60B2	Cpn60beta2	AT3G13470	Arabidopsis thaliana	TCP-1/cpn60 chaperonin family protein [Source:NCBI gene (formerly Entrezgene);Acc:820549]
RPL7D	AT3G13580	AT3G13580	Arabidopsis thaliana	Ribosomal protein L30/L7 family protein [Source:NCBI gene (formerly Entrezgene);Acc:820560]
PPC3	PPC3	AT3G14940	Arabidopsis thaliana	phosphoenolpyruvate carboxylase 3 [Source:NCBI gene (formerly Entrezgene);Acc:820723]
JAL35	JR1	AT3G16470	Arabidopsis thaliana	Mannose-binding lectin superfamily protein [Source:NCBI gene (formerly Entrezgene);Acc:820895]
CCT4	AT3G18190	AT3G18190	Arabidopsis thaliana	TCP-1/cpn60 chaperonin family protein [Source:NCBI gene (formerly Entrezgene);Acc:821346]
EIF4A3	EIF4A-III	AT3G19760	Arabidopsis thaliana	eukaryotic initiation factor 4A-III [Source:NCBI gene (formerly Entrezgene);Acc:821513]
CCT1	TCP-1	AT3G20050	Arabidopsis thaliana	T-complex protein 1 alpha subunit [Source:NCBI gene (formerly Entrezgene);Acc:821544]
RPL27B	AT3G22230	AT3G22230	Arabidopsis thaliana	Ribosomal L27e protein family [Source:NCBI gene (formerly Entrezgene);Acc:821787]
PHB4	PHB4	AT3G27280	Arabidopsis thaliana	prohibitin 4 [Source:NCBI gene (formerly Entrezgene);Acc:822347]
SDR4	SDR4	AT3G29250	Arabidopsis thaliana	NAD(P)-binding Rossmann-fold superfamily protein [Source:NCBI gene (formerly Entrezgene);Acc:822580]
DAYSLEEPER	DAYSLEEPER	AT3G42170	Arabidopsis thaliana	BED zinc finger and hAT dimerization domain-containing protein DAYSLEEPER [Source:NCBI gene (formerly Entrezgene);Acc:3769417]
BBC1	BBC1	AT3G49010	Arabidopsis thaliana	breast basic conserved 1 [Source:NCBI gene (formerly Entrezgene);Acc:824062]
SR34A	SR34a	AT3G49430	Arabidopsis thaliana	SER/ARG-rich protein 34A [Source:NCBI gene (formerly Entrezgene);Acc:824105]
RH11	AT3G58510	AT3G58510	Arabidopsis thaliana	DEA(D/H)-box RNA helicase family protein [Source:NCBI gene (formerly Entrezgene);Acc:825020]
CPK21	CPK21	AT4G04720	Arabidopsis thaliana	calcium-dependent protein kinase 21 [Source:NCBI gene (formerly Entrezgene);Acc:825807]
VHA-E1	TUF	AT4G11150	Arabidopsis thaliana	vacuolar ATP synthase subunit E1 [Source:NCBI gene (formerly Entrezgene);Acc:826716]
RABA1D	RABA1d	AT4G18800	Arabidopsis thaliana	RAB GTPase homolog A1D [Source:NCBI gene (formerly Entrezgene);Acc:827614]
RPN1B	RPN1B	AT4G28470	Arabidopsis thaliana	26S proteasome regulatory subunit S2 1B [Source:NCBI gene (formerly Entrezgene);Acc:828964]
RPS6	RPS6	AT4G31700	Arabidopsis thaliana	ribosomal protein S6 [Source:NCBI gene (formerly Entrezgene);Acc:829298]
VAB2	VAB2	AT4G38510	Arabidopsis thaliana	ATPase, V1 complex, subunit B protein [Source:NCBI gene (formerly Entrezgene);Acc:830008]
CDC48E	AtCDC48C	AT5G03340	Arabidopsis thaliana	ATPase, AAA-type, CDC48 protein [Source:NCBI gene (formerly Entrezgene);Acc:831870]
UAP56B	UAP56b	AT5G11200	Arabidopsis thaliana	DEAD/DEAH box RNA helicase family protein [Source:NCBI gene (formerly Entrezgene);Acc:830990]
ASP3	ASP3	AT5G11520	Arabidopsis thaliana	aspartate aminotransferase 3 [Source:NCBI gene (formerly Entrezgene);Acc:831024]
TUBB6	TUB6	AT5G12250	Arabidopsis thaliana	beta-6 tubulin [Source:NCBI gene (formerly Entrezgene);Acc:831100]
ARFA1B	ARFA1B	AT5G14670	Arabidopsis thaliana	ADP-ribosylation factor A1B [Source:NCBI gene (formerly Entrezgene);Acc:831319]
RPS9B	AT5G15200	AT5G15200	Arabidopsis thaliana	Ribosomal protein S4 [Source:NCBI gene (formerly Entrezgene);Acc:831372]
RPS8A	AT5G20290	AT5G20290	Arabidopsis thaliana	Ribosomal protein S8e family protein [Source:NCBI gene (formerly Entrezgene);Acc:832151]
MIRO1	MIRO1	AT5G27540	Arabidopsis thaliana	MIRO-related GTP-ase 1 [Source:NCBI gene (formerly Entrezgene);Acc:832814]
RPL18C	AT5G27850	AT5G27850	Arabidopsis thaliana	Ribosomal protein L18e/L15 superfamily protein [Source:NCBI gene (formerly Entrezgene);Acc:832848]
PDP3	AT5G40340	AT5G40340	Arabidopsis thaliana	Tudor/PWWP/MBT superfamily protein [Source:NCBI gene (formerly Entrezgene);Acc:834032]
PGD3	AT5G41670	AT5G41670	Arabidopsis thaliana	6-phosphogluconate dehydrogenase family protein [Source:NCBI gene (formerly Entrezgene);Acc:834169]
RABA1C	RABA1c	AT5G45750	Arabidopsis thaliana	RAB GTPase homolog A1C [Source:NCBI gene (formerly Entrezgene);Acc:834614]
RABA4C	RABA4C	AT5G47960	Arabidopsis thaliana	RAB GTPase homolog A4C [Source:NCBI gene (formerly Entrezgene);Acc:834847]
DEA(D/H)-box RNA helicase family protein	A0A1P8ATJ6	AT1G51380	Arabidopsis thaliana	DEA(D/H)-box RNA helicase family protein
Nascent polypeptide-associated complex subunit beta	Q9CAT7	AT1G73230	Arabidopsis thaliana	Nascent polypeptide-associated complex subunit beta
Probable fructokinase-1	Q9SID0	AT2G31390	Arabidopsis thaliana	Probable fructokinase-1
Coatomer subunit beta'	A0A1I9LTK3	AT3G15980	Arabidopsis thaliana	Coatomer subunit beta'
40S ribosomal protein S4	F4K5C7	AT5G07090	Arabidopsis thaliana	40S ribosomal protein S4
Glutamate--tRNA ligase, cytoplasmic	O82462	AT5G26710	Arabidopsis thaliana	Glutamate--tRNA ligase, cytoplasmic
Histone H4	P59259	AT5G59970	Arabidopsis thaliana	Histone H4
Indole-3-acetic acid-amido synthetase GH3.17	Q9FZ87	At1g28130	Arabidopsis thaliana	Indole-3-acetic acid-amido synthetase GH3.17
Mov34/MPN/PAD-1 family protein	A8MR12	At5g23540	Arabidopsis thaliana	Mov34/MPN/PAD-1 family protein

## Sheet: Mannitol_SCE1_Interactors
Mannitol_SCE1 interactors
Protein Name	Symbol	Ensembl Gene ID	Species	Description
MAC3A	MAC3A	AT1G04510	Arabidopsis thaliana	MOS4-associated complex 3A [Source:NCBI gene (formerly Entrezgene);Acc:839503]
DHAR1	DHAR1	AT1G19570	Arabidopsis thaliana	dehydroascorbate reductase [Source:NCBI gene (formerly Entrezgene);Acc:838544]
RPN3A	EMB2719	AT1G20200	Arabidopsis thaliana	PAM domain (PCI/PINT associated module) protein [Source:NCBI gene (formerly Entrezgene);Acc:838609]
GSTU13	GSTU13	AT1G27130	Arabidopsis thaliana	glutathione S-transferase tau 13 [Source:NCBI gene (formerly Entrezgene);Acc:839602]
GLL22	GLL22	AT1G54000	Arabidopsis thaliana	GDSL-like Lipase/Acylhydrolase superfamily protein [Source:NCBI gene (formerly Entrezgene);Acc:841838]
RPL34B	RPL34	AT1G69620	Arabidopsis thaliana	ribosomal protein L34 [Source:NCBI gene (formerly Entrezgene);Acc:843298]
P40	P40	AT1G72370	Arabidopsis thaliana	40s ribosomal protein SA [Source:NCBI gene (formerly Entrezgene);Acc:843569]
EMB2753	EMB2753	AT1G80410	Arabidopsis thaliana	tetratricopeptide repeat (TPR)-containing protein [Source:NCBI gene (formerly Entrezgene);Acc:844381]
AHB1	HB1	AT2G16060	Arabidopsis thaliana	hemoglobin 1 [Source:NCBI gene (formerly Entrezgene);Acc:816103]
SRK2J	SNRK2.9	AT2G23030	Arabidopsis thaliana	SNF1-related protein kinase 2.9 [Source:NCBI gene (formerly Entrezgene);Acc:816833]
RPN2A	AT2G32730	AT2G32730	Arabidopsis thaliana	26S proteasome regulatory complex, non-ATPase subcomplex, Rpn2/Psmd1 subunit [Source:NCBI gene (formerly Entrezgene);Acc:817833]
RPL12A	AT2G37190	AT2G37190	Arabidopsis thaliana	Ribosomal protein L11 family protein [Source:NCBI gene (formerly Entrezgene);Acc:818295]
RH37	AT2G42520	AT2G42520	Arabidopsis thaliana	P-loop containing nucleoside triphosphate hydrolases superfamily protein [Source:NCBI gene (formerly Entrezgene);Acc:818852]
ACLB-1	ACLB-1	AT3G06650	Arabidopsis thaliana	ATP-citrate lyase B-1 [Source:NCBI gene (formerly Entrezgene);Acc:819845]
CDC48A	CDC48	AT3G09840	Arabidopsis thaliana	cell division cycle 48 [Source:NCBI gene (formerly Entrezgene);Acc:820142]
CPN60B2	Cpn60beta2	AT3G13470	Arabidopsis thaliana	TCP-1/cpn60 chaperonin family protein [Source:NCBI gene (formerly Entrezgene);Acc:820549]
LRR-RLK	AT3G14840	AT3G14840	Arabidopsis thaliana	Leucine-rich repeat transmembrane protein kinase [Source:NCBI gene (formerly Entrezgene);Acc:820713]
JAL35	JR1	AT3G16470	Arabidopsis thaliana	Mannose-binding lectin superfamily protein [Source:NCBI gene (formerly Entrezgene);Acc:820895]
CCT4	AT3G18190	AT3G18190	Arabidopsis thaliana	TCP-1/cpn60 chaperonin family protein [Source:NCBI gene (formerly Entrezgene);Acc:821346]
EIF4A3	EIF4A-III	AT3G19760	Arabidopsis thaliana	eukaryotic initiation factor 4A-III [Source:NCBI gene (formerly Entrezgene);Acc:821513]
RPL27B	AT3G22230	AT3G22230	Arabidopsis thaliana	Ribosomal L27e protein family [Source:NCBI gene (formerly Entrezgene);Acc:821787]
LTA2	LTA2	AT3G25860	Arabidopsis thaliana	2-oxoacid dehydrogenases acyltransferase family protein [Source:NCBI gene (formerly Entrezgene);Acc:822181]
PHB4	PHB4	AT3G27280	Arabidopsis thaliana	prohibitin 4 [Source:NCBI gene (formerly Entrezgene);Acc:822347]
SDR4	SDR4	AT3G29250	Arabidopsis thaliana	NAD(P)-binding Rossmann-fold superfamily protein [Source:NCBI gene (formerly Entrezgene);Acc:822580]
RH11	AT3G58510	AT3G58510	Arabidopsis thaliana	DEA(D/H)-box RNA helicase family protein [Source:NCBI gene (formerly Entrezgene);Acc:825020]
PRR2	PRR2	AT4G13660	Arabidopsis thaliana	pinoresinol reductase 2 [Source:NCBI gene (formerly Entrezgene);Acc:827000]
LPD2	AT4G16155	AT4G16155	Arabidopsis thaliana	dihydrolipoamide dehydrogenase [Source:NCBI gene (formerly Entrezgene);Acc:827307]
RABA1D	RABA1d	AT4G18800	Arabidopsis thaliana	RAB GTPase homolog A1D [Source:NCBI gene (formerly Entrezgene);Acc:827614]
TPP2	TPP2	AT4G20850	Arabidopsis thaliana	tripeptidyl peptidase ii [Source:NCBI gene (formerly Entrezgene);Acc:827833]
CDC48E	AtCDC48C	AT5G03340	Arabidopsis thaliana	ATPase, AAA-type, CDC48 protein [Source:NCBI gene (formerly Entrezgene);Acc:831870]
UAP56B	UAP56b	AT5G11200	Arabidopsis thaliana	DEAD/DEAH box RNA helicase family protein [Source:NCBI gene (formerly Entrezgene);Acc:830990]
ASP3	ASP3	AT5G11520	Arabidopsis thaliana	aspartate aminotransferase 3 [Source:NCBI gene (formerly Entrezgene);Acc:831024]
TUBB6	TUB6	AT5G12250	Arabidopsis thaliana	beta-6 tubulin [Source:NCBI gene (formerly Entrezgene);Acc:831100]
ARFA1B	ARFA1B	AT5G14670	Arabidopsis thaliana	ADP-ribosylation factor A1B [Source:NCBI gene (formerly Entrezgene);Acc:831319]
CCT3	AT5G26360	AT5G26360	Arabidopsis thaliana	TCP-1/cpn60 chaperonin family protein [Source:NCBI gene (formerly Entrezgene);Acc:832705]
RPL18C	AT5G27850	AT5G27850	Arabidopsis thaliana	Ribosomal protein L18e/L15 superfamily protein [Source:NCBI gene (formerly Entrezgene);Acc:832848]
PGD3	AT5G41670	AT5G41670	Arabidopsis thaliana	6-phosphogluconate dehydrogenase family protein [Source:NCBI gene (formerly Entrezgene);Acc:834169]
RABA1C	RABA1c	AT5G45750	Arabidopsis thaliana	RAB GTPase homolog A1C [Source:NCBI gene (formerly Entrezgene);Acc:834614]
PFK7	PFK7	AT5G56630	Arabidopsis thaliana	phosphofructokinase 7 [Source:NCBI gene (formerly Entrezgene);Acc:835764]
S-adenosyl-L-methionine-dependent methyltransferases superfamily protein	F4I0B5	AT1G55450	Arabidopsis thaliana	S-adenosyl-L-methionine-dependent methyltransferases superfamily protein
AT1G64330	Q9C7V7	AT1G64330	Arabidopsis thaliana	AT1G64330
Dihydrolipoyllysine-residue acetyltransferase component 2 of pyruvate dehydrogenase complex, mitochondrial	Q8RWN9	AT3G13930	Arabidopsis thaliana	Dihydrolipoyllysine-residue acetyltransferase component 2 of pyruvate dehydrogenase complex, mitochondrial
Histone H4	P59259	AT5G59970	Arabidopsis thaliana	Histone H4
Mov34/MPN/PAD-1 family protein	MQM1.19	At5g23540	Arabidopsis thaliana	Mov34/MPN/PAD-1 family protein
Tetratricopeptide repeat (TPR)-like superfamily protein	T32B20	At5g28740	Arabidopsis thaliana	Tetratricopeptide repeat (TPR)-like superfamily protein

## Sheet: Flagellin_SCE1_Interactors
Flagellin22_SCE1 interactors
Protein Name	Symbol	Ensembl Gene ID	Species	Description
UGE1	UGE1	AT1G12780	Arabidopsis thaliana	UDP-D-glucose/UDP-D-galactose 4-epimerase 1 [Source:NCBI gene (formerly Entrezgene);Acc:837834]
RPN3A	EMB2719	AT1G20200	Arabidopsis thaliana	PAM domain (PCI/PINT associated module) protein [Source:NCBI gene (formerly Entrezgene);Acc:838609]
GSTU13	GSTU13	AT1G27130	Arabidopsis thaliana	glutathione S-transferase tau 13 [Source:NCBI gene (formerly Entrezgene);Acc:839602]
RHM2	MUM4	AT1G53500	Arabidopsis thaliana	NAD-dependent epimerase/dehydratase family protein [Source:NCBI gene (formerly Entrezgene);Acc:841785]
GLL22	GLL22	AT1G54000	Arabidopsis thaliana	GDSL-like Lipase/Acylhydrolase superfamily protein [Source:NCBI gene (formerly Entrezgene);Acc:841838]
UPL1	UPL1	AT1G55860	Arabidopsis thaliana	LOW protein: E3 ubiquitin ligase-like protein [Source:NCBI gene (formerly Entrezgene);Acc:842036]
SRK2B	SNRK2.10	AT1G60940	Arabidopsis thaliana	SNF1-related protein kinase 2.10 [Source:NCBI gene (formerly Entrezgene);Acc:842385]
RPL34B	RPL34	AT1G69620	Arabidopsis thaliana	ribosomal protein L34 [Source:NCBI gene (formerly Entrezgene);Acc:843298]
P40	P40	AT1G72370	Arabidopsis thaliana	40s ribosomal protein SA [Source:NCBI gene (formerly Entrezgene);Acc:843569]
RHM1	RHM1	AT1G78570	Arabidopsis thaliana	rhamnose biosynthesis 1 [Source:NCBI gene (formerly Entrezgene);Acc:844193]
EMB2753	EMB2753	AT1G80410	Arabidopsis thaliana	tetratricopeptide repeat (TPR)-containing protein [Source:NCBI gene (formerly Entrezgene);Acc:844381]
SOT12	SOT12	AT2G03760	Arabidopsis thaliana	sulfotransferase 12 [Source:NCBI gene (formerly Entrezgene);Acc:814903]
AHB1	HB1	AT2G16060	Arabidopsis thaliana	hemoglobin 1 [Source:NCBI gene (formerly Entrezgene);Acc:816103]
SRK2J	SNRK2.9	AT2G23030	Arabidopsis thaliana	SNF1-related protein kinase 2.9 [Source:NCBI gene (formerly Entrezgene);Acc:816833]
RPN2A	AT2G32730	AT2G32730	Arabidopsis thaliana	26S proteasome regulatory complex, non-ATPase subcomplex, Rpn2/Psmd1 subunit [Source:NCBI gene (formerly Entrezgene);Acc:817833]
RPL12A	AT2G37190	AT2G37190	Arabidopsis thaliana	Ribosomal protein L11 family protein [Source:NCBI gene (formerly Entrezgene);Acc:818295]
ANN4	ANNAT4	AT2G38750	Arabidopsis thaliana	annexin 4 [Source:NCBI gene (formerly Entrezgene);Acc:818457]
RPS2C	AT2G41840	AT2G41840	Arabidopsis thaliana	Ribosomal protein S5 family protein [Source:NCBI gene (formerly Entrezgene);Acc:818784]
RH37	AT2G42520	AT2G42520	Arabidopsis thaliana	P-loop containing nucleoside triphosphate hydrolases superfamily protein [Source:NCBI gene (formerly Entrezgene);Acc:818852]
CSY4	ATCS	AT2G44350	Arabidopsis thaliana	Citrate synthase family protein [Source:NCBI gene (formerly Entrezgene);Acc:819042]
CCT6A	AT3G02530	AT3G02530	Arabidopsis thaliana	TCP-1/cpn60 chaperonin family protein [Source:NCBI gene (formerly Entrezgene);Acc:821160]
ACLB-1	ACLB-1	AT3G06650	Arabidopsis thaliana	ATP-citrate lyase B-1 [Source:NCBI gene (formerly Entrezgene);Acc:819845]
CDC48A	CDC48	AT3G09840	Arabidopsis thaliana	cell division cycle 48 [Source:NCBI gene (formerly Entrezgene);Acc:820142]
CPN60B2	Cpn60beta2	AT3G13470	Arabidopsis thaliana	TCP-1/cpn60 chaperonin family protein [Source:NCBI gene (formerly Entrezgene);Acc:820549]
RPL7D	AT3G13580	AT3G13580	Arabidopsis thaliana	Ribosomal protein L30/L7 family protein [Source:NCBI gene (formerly Entrezgene);Acc:820560]
LRR-RLK	AT3G14840	AT3G14840	Arabidopsis thaliana	Leucine-rich repeat transmembrane protein kinase [Source:NCBI gene (formerly Entrezgene);Acc:820713]
JAL35	JR1	AT3G16470	Arabidopsis thaliana	Mannose-binding lectin superfamily protein [Source:NCBI gene (formerly Entrezgene);Acc:820895]
CCT4	AT3G18190	AT3G18190	Arabidopsis thaliana	TCP-1/cpn60 chaperonin family protein [Source:NCBI gene (formerly Entrezgene);Acc:821346]
EIF4A3	EIF4A-III	AT3G19760	Arabidopsis thaliana	eukaryotic initiation factor 4A-III [Source:NCBI gene (formerly Entrezgene);Acc:821513]
CCT1	TCP-1	AT3G20050	Arabidopsis thaliana	T-complex protein 1 alpha subunit [Source:NCBI gene (formerly Entrezgene);Acc:821544]
RPL27B	AT3G22230	AT3G22230	Arabidopsis thaliana	Ribosomal L27e protein family [Source:NCBI gene (formerly Entrezgene);Acc:821787]
LTA2	LTA2	AT3G25860	Arabidopsis thaliana	2-oxoacid dehydrogenases acyltransferase family protein [Source:NCBI gene (formerly Entrezgene);Acc:822181]
PHB4	PHB4	AT3G27280	Arabidopsis thaliana	prohibitin 4 [Source:NCBI gene (formerly Entrezgene);Acc:822347]
SDR4	SDR4	AT3G29250	Arabidopsis thaliana	NAD(P)-binding Rossmann-fold superfamily protein [Source:NCBI gene (formerly Entrezgene);Acc:822580]
DAYSLEEPER	DAYSLEEPER	AT3G42170	Arabidopsis thaliana	BED zinc finger and hAT dimerization domain-containing protein DAYSLEEPER [Source:NCBI gene (formerly Entrezgene);Acc:3769417]
BBC1	BBC1	AT3G49010	Arabidopsis thaliana	breast basic conserved 1 [Source:NCBI gene (formerly Entrezgene);Acc:824062]
SR34A	SR34a	AT3G49430	Arabidopsis thaliana	SER/ARG-rich protein 34A [Source:NCBI gene (formerly Entrezgene);Acc:824105]
RH11	AT3G58510	AT3G58510	Arabidopsis thaliana	DEA(D/H)-box RNA helicase family protein [Source:NCBI gene (formerly Entrezgene);Acc:825020]
CPK21	CPK21	AT4G04720	Arabidopsis thaliana	calcium-dependent protein kinase 21 [Source:NCBI gene (formerly Entrezgene);Acc:825807]
VHA-E1	TUF	AT4G11150	Arabidopsis thaliana	vacuolar ATP synthase subunit E1 [Source:NCBI gene (formerly Entrezgene);Acc:826716]
PRR2	PRR2	AT4G13660	Arabidopsis thaliana	pinoresinol reductase 2 [Source:NCBI gene (formerly Entrezgene);Acc:827000]
ARA1	ARA1	AT4G16130	Arabidopsis thaliana	arabinose kinase [Source:NCBI gene (formerly Entrezgene);Acc:827299]
LPD2	AT4G16155	AT4G16155	Arabidopsis thaliana	dihydrolipoamide dehydrogenase [Source:NCBI gene (formerly Entrezgene);Acc:827307]
RABA1D	RABA1d	AT4G18800	Arabidopsis thaliana	RAB GTPase homolog A1D [Source:NCBI gene (formerly Entrezgene);Acc:827614]
TPP2	TPP2	AT4G20850	Arabidopsis thaliana	tripeptidyl peptidase ii [Source:NCBI gene (formerly Entrezgene);Acc:827833]
RPN1B	RPN1B	AT4G28470	Arabidopsis thaliana	26S proteasome regulatory subunit S2 1B [Source:NCBI gene (formerly Entrezgene);Acc:828964]
CAD5	CAD5	AT4G34230	Arabidopsis thaliana	cinnamyl alcohol dehydrogenase 5 [Source:NCBI gene (formerly Entrezgene);Acc:829572]
VAB2	VAB2	AT4G38510	Arabidopsis thaliana	ATPase, V1 complex, subunit B protein [Source:NCBI gene (formerly Entrezgene);Acc:830008]
CDC48E	AtCDC48C	AT5G03340	Arabidopsis thaliana	ATPase, AAA-type, CDC48 protein [Source:NCBI gene (formerly Entrezgene);Acc:831870]
UAP56B	UAP56b	AT5G11200	Arabidopsis thaliana	DEAD/DEAH box RNA helicase family protein [Source:NCBI gene (formerly Entrezgene);Acc:830990]
ASP3	ASP3	AT5G11520	Arabidopsis thaliana	aspartate aminotransferase 3 [Source:NCBI gene (formerly Entrezgene);Acc:831024]
TUBB6	TUB6	AT5G12250	Arabidopsis thaliana	beta-6 tubulin [Source:NCBI gene (formerly Entrezgene);Acc:831100]
ARFA1B	ARFA1B	AT5G14670	Arabidopsis thaliana	ADP-ribosylation factor A1B [Source:NCBI gene (formerly Entrezgene);Acc:831319]
RPS9B	AT5G15200	AT5G15200	Arabidopsis thaliana	Ribosomal protein S4 [Source:NCBI gene (formerly Entrezgene);Acc:831372]
UGD3	UGD3	AT5G15490	Arabidopsis thaliana	UDP-glucose 6-dehydrogenase family protein [Source:NCBI gene (formerly Entrezgene);Acc:831402]
CCT2	AT5G20890	AT5G20890	Arabidopsis thaliana	TCP-1/cpn60 chaperonin family protein [Source:NCBI gene (formerly Entrezgene);Acc:832213]
CCT3	AT5G26360	AT5G26360	Arabidopsis thaliana	TCP-1/cpn60 chaperonin family protein [Source:NCBI gene (formerly Entrezgene);Acc:832705]
MIRO1	MIRO1	AT5G27540	Arabidopsis thaliana	MIRO-related GTP-ase 1 [Source:NCBI gene (formerly Entrezgene);Acc:832814]
RPL18C	AT5G27850	AT5G27850	Arabidopsis thaliana	Ribosomal protein L18e/L15 superfamily protein [Source:NCBI gene (formerly Entrezgene);Acc:832848]
RABA1C	RABA1c	AT5G45750	Arabidopsis thaliana	RAB GTPase homolog A1C [Source:NCBI gene (formerly Entrezgene);Acc:834614]
ERF1-1	ERF1-1	AT5G47880	Arabidopsis thaliana	eukaryotic release factor 1-1 [Source:NCBI gene (formerly Entrezgene);Acc:834839]
CLPC1	CLPC1	AT5G50920	Arabidopsis thaliana	CLPC homologue 1 [Source:NCBI gene (formerly Entrezgene);Acc:835165]
ASN2	ASN2	AT5G65010	Arabidopsis thaliana	asparagine synthetase 2 [Source:NCBI gene (formerly Entrezgene);Acc:836625]
Leucine--tRNA ligase, cytoplasmic	F4I116	AT1G09620	Arabidopsis thaliana	Leucine--tRNA ligase, cytoplasmic
At1g23130/T26J12_10	O49304	AT1G23130	Arabidopsis thaliana	At1g23130/T26J12_10
S-adenosyl-L-methionine-dependent methyltransferases superfamily protein	F4I0B5	AT1G55450	Arabidopsis thaliana	S-adenosyl-L-methionine-dependent methyltransferases superfamily protein
Probable nucleoredoxin 1	O80763	AT1G60420	Arabidopsis thaliana	Probable nucleoredoxin 1
Probable fructokinase-1	Q9SID0	AT2G31390	Arabidopsis thaliana	Probable fructokinase-1
Translation initiation factor eIF2B subunit epsilon	O64760	AT2G34970	Arabidopsis thaliana	Translation initiation factor eIF2B subunit epsilon
Dihydrolipoyllysine-residue acetyltransferase component 2 of pyruvate dehydrogenase complex, mitochondrial	Q8RWN9	AT3G13930	Arabidopsis thaliana	Dihydrolipoyllysine-residue acetyltransferase component 2 of pyruvate dehydrogenase complex, mitochondrial
Coatomer subunit beta'	A0A1I9LTK3	AT3G15980	Arabidopsis thaliana	Coatomer subunit beta'
40S ribosomal protein S4	F4K5C7	AT5G07090	Arabidopsis thaliana	40S ribosomal protein S4
Dihydrolipoyllysine-residue succinyltransferase component of 2-oxoglutarate dehydrogenase complex 1, mitochondrial	Q9FLQ4	AT5G55070	Arabidopsis thaliana	Dihydrolipoyllysine-residue succinyltransferase component of 2-oxoglutarate dehydrogenase complex 1, mitochondrial
Histone H4	P59259	AT5G59970	Arabidopsis thaliana	Histone H4
Indole-3-acetic acid-amido synthetase GH3.17	Q9FZ87	At1g28130	Arabidopsis thaliana	Indole-3-acetic acid-amido synthetase GH3.17
Mov34/MPN/PAD-1 family protein	A8MR12	At5g23540	Arabidopsis thaliana	Mov34/MPN/PAD-1 family protein

## Sheet: SCE1-Interactors+SUMO1-targets
Gene ID	Protein Name
AT1G69620	RPL34B	ribosomal protein L34 [Source:NCBI gene (formerly Entrezgene);Acc:843298]
AT4G16155	LPD2	dihydrolipoamide dehydrogenase [Source:NCBI gene (formerly Entrezgene);Acc:827307]
AT5G56630	PFK7	phosphofructokinase 7 [Source:NCBI gene (formerly Entrezgene);Acc:835764]
AT5G50920	CLPC1	CLPC homologue 1 [Source:NCBI gene (formerly Entrezgene);Acc:835165]
AT1G09620	AT1G09620	ATP binding/leucine-tRNA ligases/aminoacyl-tRNA ligase [Source:NCBI gene (formerly Entrezgene);Acc:837489]
AT2G47730	GSTF8	glutathione S-transferase phi 8 [Source:NCBI gene (formerly Entrezgene);Acc:819386]
AT5G50580	SAE1B	SUMO-activating enzyme 1B [Source:NCBI gene (formerly Entrezgene);Acc:835127]
AT1G09780	PGM1	Phosphoglycerate mutase, 2,3-bisphosphoglycerate-independent [Source:NCBI gene (formerly Entrezgene);Acc:837507]
AT1G11580	PME18	methylesterase PCR A [Source:NCBI gene (formerly Entrezgene);Acc:837701]
AT5G52640	HSP90-1	heat shock-like protein [Source:NCBI gene (formerly Entrezgene);Acc:835341]
AT1G56070	LOS1	Ribosomal protein S5/Elongation factor G/III/V family protein [Source:NCBI gene (formerly Entrezgene);Acc:842058]
AT1G59610	DRP2B	dynamin-like 3 [Source:NCBI gene (formerly Entrezgene);Acc:842251]
AT4G23650	CPK3	calcium-dependent protein kinase 6 [Source:NCBI gene (formerly Entrezgene);Acc:828465]
AT4G29040	RPT2A	regulatory particle AAA-ATPase 2A [Source:NCBI gene (formerly Entrezgene);Acc:829025]
AT3G54540	ABCF4	ral control non-repressible 4 [Source:NCBI gene (formerly Entrezgene);Acc:824619]
AT1G80660	HA9	H[+]-ATPase 9 [Source:NCBI gene (formerly Entrezgene);Acc:844405]
AT5G09590	HSP70-10	mitochondrial HSO70 2 [Source:NCBI gene (formerly Entrezgene);Acc:830818]
AT3G16390	NSP3	nitrile specifier protein 3 [Source:NCBI gene (formerly Entrezgene);Acc:820886]
AT2G33070	NSP2	nitrile specifier protein 2 [Source:NCBI gene (formerly Entrezgene);Acc:817869]
AT3G47520	MDH	malate dehydrogenase [Source:NCBI gene (formerly Entrezgene);Acc:823906]
AT3G14310	PME3	pectin methylesterase 3 [Source:NCBI gene (formerly Entrezgene);Acc:820651]
AT5G10450	GRF6	G-box regulating factor 6 [Source:NCBI gene (formerly Entrezgene);Acc:830909]
AT2G33040	ATP3	gamma subunit of Mt ATP synthase [Source:NCBI gene (formerly Entrezgene);Acc:817866]
AT2G46520	AT2G46520	cellular apoptosis susceptibility protein, putative / importin-alpha re-exporter [Source:NCBI gene (formerly Entrezgene);Acc:819263]
AT1G52760	LysoPL2	lysophospholipase 2 [Source:NCBI gene (formerly Entrezgene);Acc:841709]
AT1G80070	PRP8A	Pre-mRNA-processing-splicing factor [Source:NCBI gene (formerly Entrezgene);Acc:844347]
AT1G48030	LPD1	mitochondrial lipoamide dehydrogenase 1 [Source:NCBI gene (formerly Entrezgene);Acc:841221]
AT1G67430	RPL17B	Ribosomal protein L22p/L17e family protein [Source:NCBI gene (formerly Entrezgene);Acc:843063]
AT3G43300	BIG5	HOPM interactor 7 [Source:NCBI gene (formerly Entrezgene);Acc:823405]
AT1G56110	NOP56	NOP56-like pre RNA processing ribonucleoprotein [Source:NCBI gene (formerly Entrezgene);Acc:842063]
AT4G13940	SAHH1	S-adenosyl-L-homocysteine hydrolase [Source:NCBI gene (formerly Entrezgene);Acc:827028]
AT1G18450	ARP4	actin-related protein 4 [Source:NCBI gene (formerly Entrezgene);Acc:838425]
AT3G06720	IMPA1	importin alpha [Source:NCBI gene (formerly Entrezgene);Acc:819857]
AT4G26840	SUMO1	small ubiquitin-like modifier 1 [Source:NCBI gene (formerly Entrezgene);Acc:828791]
AT1G19570	DHAR1	dehydroascorbate reductase [Source:NCBI gene (formerly Entrezgene);Acc:838544]
AT2G38750	ANN4	annexin 4 [Source:NCBI gene (formerly Entrezgene);Acc:818457]
AT3G42170	DAYSLEEPER	BED zinc finger and hAT dimerization domain-containing protein DAYSLEEPER [Source:NCBI gene (formerly Entrezgene);Acc:3769417]
AT3G18780	ACT2	actin 2 [Source:NCBI gene (formerly Entrezgene);Acc:821411]
AT3G60750	ATTKL1	Transketolase [Source:NCBI gene (formerly Entrezgene);Acc:825246]
AT3G49120	PER34	peroxidase CB [Source:NCBI gene (formerly Entrezgene);Acc:824073]
AT3G13960	GRF5	growth-regulating factor 5 [Source:NCBI gene (formerly Entrezgene);Acc:820609]
AT2G30970	ASP1	aspartate aminotransferase 1 [Source:NCBI gene (formerly Entrezgene);Acc:817648]
AT3G60770	RPS13A	Ribosomal protein S13/S15 [Source:NCBI gene (formerly Entrezgene);Acc:825248]
AT3G55610	P5CSB	delta 1-pyrroline-5-carboxylate synthase 2 [Source:NCBI gene (formerly Entrezgene);Acc:824727]
AT1G62020	AT1G62020	Coatomer, alpha subunit [Source:NCBI gene (formerly Entrezgene);Acc:842497]
AT2G39730	RCA	rubisco activase [Source:NCBI gene (formerly Entrezgene);Acc:818558]
AT1G07890	APX1	ascorbate peroxidase 1 [Source:NCBI gene (formerly Entrezgene);Acc:837304]
AT3G09840	CDC48A	cell division cycle 48 [Source:NCBI gene (formerly Entrezgene);Acc:820142]
AT5G12250	TUBB6	beta-6 tubulin [Source:NCBI gene (formerly Entrezgene);Acc:831100]
AT5G40340	PDP3	Tudor/PWWP/MBT superfamily protein [Source:NCBI gene (formerly Entrezgene);Acc:834032]
AT3G13920	EIF4A1	eukaryotic translation initiation factor 4A1 [Source:NCBI gene (formerly Entrezgene);Acc:820605]
AT5G55160	SUMO2	small ubiquitin-like modifier 2 [Source:NCBI gene (formerly Entrezgene);Acc:835609]
AT2G21470	SAE2	SUMO-activating enzyme 2 [Source:NCBI gene (formerly Entrezgene);Acc:816686]
AT1G04820	TUBA2	tubulin alpha-4 chain [Source:NCBI gene (formerly Entrezgene);Acc:839405]
AT2G25450	GSL-OH	2-oxoglutarate (2OG) and Fe(II)-dependent oxygenase superfamily protein [Source:NCBI gene (formerly Entrezgene);Acc:817083]
AT3G16420	PBP1	PYK10-binding protein 1 [Source:NCBI gene (formerly Entrezgene);Acc:820890]
AT1G65930	CICDH	cytosolic NADP+-dependent isocitrate dehydrogenase [Source:NCBI gene (formerly Entrezgene);Acc:842905]
AT1G62380	ACO2	ACC oxidase 2 [Source:NCBI gene (formerly Entrezgene);Acc:842536]
AT5G14170	CHC1	SWIB/MDM2 domain superfamily protein [Source:NCBI gene (formerly Entrezgene);Acc:831267]
AT2G01250	RPL7B	Ribosomal protein L30/L7 family protein [Source:NCBI gene (formerly Entrezgene);Acc:814652]
AT2G44120	AT2G44120	Ribosomal protein L30/L7 family protein [Source:NCBI gene (formerly Entrezgene);Acc:819018]
AT2G37270	RPS5B	ribosomal protein 5B [Source:NCBI gene (formerly Entrezgene);Acc:818304]
AT4G20890	TUB9	tubulin beta-9 chain [Source:NCBI gene (formerly Entrezgene);Acc:827837]
AT2G16600	CYP19-1	rotamase CYP 3 [Source:NCBI gene (formerly Entrezgene);Acc:816161]
AT2G05830	AT2G05830	NagB/RpiA/CoA transferase-like superfamily protein [Source:NCBI gene (formerly Entrezgene);Acc:815134]
AT2G21390	AT2G21390	Coatomer, alpha subunit [Source:NCBI gene (formerly Entrezgene);Acc:816678]
AT1G05010	ACO4	ethylene-forming enzyme [Source:NCBI gene (formerly Entrezgene);Acc:839345]
AT5G19770	TUBA5	tubulin alpha-3 [Source:NCBI gene (formerly Entrezgene);Acc:832097]
AT3G17390	METK4	S-adenosylmethionine synthetase family protein [Source:NCBI gene (formerly Entrezgene);Acc:821003]
AT5G62700	TUBB2	tubulin beta chain 3 [Source:NCBI gene (formerly Entrezgene);Acc:836391]
